# Supplementary material for: A Spatial Analysis of the Spread of Hyperendemic Sporotrichosis in the State of Rio de Janeiro, Brazil
Source: J Fungi (Basel). 2022 Apr 23;8(5):434. doi: 10.3390/jof8050434 (PMC9145434; doi:10.3390/jof8050434)
Supplement: Supplementary file 1 [file jof-08-00434-s001.zip]

Archive with 1 entries (1 files):
- jof-1682658-supplementary.pdf
